# Supplementary material for: Comprehensive evaluation of biostimulants on leaf-level physiology, water use efficiency, and tuber quality in potato (Solanum tuberosum L.) under drought stress
Source: Front Plant Sci. 2026 Jul 6;17:1837304. doi: 10.3389/fpls.2026.1837304 (PMC13381200; doi:10.3389/fpls.2026.1837304)
Supplement: Supplementary file 1 [file Supplementaryfile1.xlsx]

## Sheet: Table 1S
Table 1S. The recommended application and doses of the biostimulants used in the pot experiment
Biostimulant	Application method	Amount in 24 mL water	Frequency
Vesta	Seed potatoes were dipped in a solution just before planting. Sprayed on the soil and foliage during growth.	450 µL	At planting as a coating and every two weeks after the emergence (BBCH 09)*
Humifirst	Spray in the planting hole before placing the seed potato.	600 µL	At planting
Acadian	Sprayed on the soil and foliage during growth.	500 µL	Every two weeks after the emergence (BBCH 09)
SilicaPower	Sprayed on the soil and foliage during growth.	7.8 µL	Every week after root initiation (BBCH 05)
Crop‑Set	Spray in the planting hole before placing the seed potato. Sprayed on the foliage at tuber initiation.	140 µL	At planting and at tuber initiation (BBCH 40)
*40 µL Vesta Plus was mixed with 450 µL Vesta after the emergency.

## Sheet: Table 2S
Table 2S. The fresh weight, length and diameter of tubers taken for content analyses in Table 3.
Data represent the mean values of replicate tubers taken from four pots ± standard deviation.
Drought stress	Biostimulants		Fresh weight				Length				Diameter
D	BS		g				cm				cm
Non-Drought	Control		44.12	±	8		4.57	±	0.47		3.72	±	0.28
	Vesta		36.77	±	20.8		4.53	±	0.91		3.9	±	0.63
	Humifirst		59.92	±	20.2		5.25	±	0.53		3.87	±	0.53
	Acadian		56.72	±	15.1		5.22	±	0.6		4.15	±	0.55
	SilicaPower		44.66	±	5.2		4.75	±	0.45		3.9	±	0.42
	Crop-Set		52.9	±	17.8		5.02	±	0.8		3.95	±	0.5
	Mean		49.18				4.89				3.91
Drought	Control		40.75	±	16.7		4.6	±	0.84		3.85	±	0.75
	Vesta		40.7	±	14.9		4.55	±	0.6		4.07	±	0.56
	Humifirst		57.15	±	15.4		5.25	±	0.75		3.95	±	0.94
	Acadian		35.75	±	7		4.42	±	0.66		3.75	±	0.41
	SilicaPower		49.3	±	29.4		4.46	±	0.28		3.8	±	0.1
	Crop-Set		44.6	±	1.5		4.97	±	0.28		3.77	±	0.29
	Mean		45.37				4.71				3.86
P-value	BS		0.2792				0.231				0.9756
	D		0.398				0.3439				0.7389
	BS x D		0.503				0.783				0.8735

## Sheet: Table 3S
Table 3S. P-values for the parameters shown in Figures 2 - 6.
Treatment	Biostimulants (BS)	Drought stress (D)	BS x D
Leaf relative water content	0.3558	0	0.9958
Leaf temperature	0.9793	0.0002	0.9236
Intrinsic water use efficiency	0.0397	0	0.005
Instantaneous water use efficiency	0.214	0	0.0082
Net photosynthetic rate	0.5361	0	0.1103
Stomatal conductance	0.2159	0	0.0236
Transpiration rate	0.1978	0	0.0213
Intercellular CO2	0.2089	0	0.0087
Electron transport rate	0.5688	0.0135	0.4161
Photosystem yield	0.5749	0.0131	0.3942
Chlorophyll index	0.9576	0.1363	0.6901
Flavonol index	0.5853	0.0121	0.0283
Nitrogen balance index	0.9484	0.0308	0.1902
Numbers of initiated tubers/plant	0.3004	0.7475	0.5551
Numbers of developed tubers/plant	0.1477	0.4132	0.0941
Tuber yield/plant	0.2114	0.0002	0.235
